# Supplementary material for: The Effect of Psychological Capital and Role Conflict on the Academic Entrepreneurial Intents of Chinese Teachers in Higher Education: A Study Based on the Theory of Planned Behavior
Source: Front Psychol. 2022 Mar 17;13:793408. doi: 10.3389/fpsyg.2022.793408 (PMC8969101; doi:10.3389/fpsyg.2022.793408)
Supplement: Supplementary file 1 [file Table_1.xlsx]

## Sheet: Sheet1
序号	pc1	pc2	pc3	pc4	rc1	rc2	rc3	aea1	aea2	aea3	pbc1	pbc2	pbc3	sn1	sn2	sn3	aei1	aei2	aei3	pc均值	RC均值	SN均值	AEI均值	AEA均值	PBC均值
1	5	5	5	5	2	3	3	3	5	2	5	3	5	5	4	5	4	4	4	5	2.67	4.67	4	3.33	4.33
2	3	3	4	3	4	4	4	1	1	1	2	2	1	3	3	4	1	1	1	3.25	4	3.33	1	1	1.67
3	4	4	4	3	2	3	3	3	5	3	5	5	4	3	3	1	1	1	3	3.75	2.67	2.33	1.67	3.67	4.67
4	2	3	4	5	2	2	2	4	4	4	3	3	3	5	3	4	4	4	4	3.5	2	4	4	4	3
5	4	5	3	3	1	3	2	2	5	3	5	5	5	4	5	5	3	3	3	3.75	2	4.67	3	3.33	5
6	5	2	5	5	3	4	3	3	3	2	3	3	3	3	3	3	4	3	4	4.25	3.33	3	3.67	2.67	3
7	5	5	5	5	3	4	5	4	5	5	5	3	5	3	4	4	5	5	5	5	4	3.67	5	4.67	4.33
8	5	4	4	4	1	3	1	3	2	3	4	4	4	4	4	1	4	4	4	4.25	1.67	3	4	2.67	4
9	5	5	5	5	4	1	1	5	5	5	4	5	5	5	5	5	5	5	5	5	2	5	5	5	4.67
10	4	4	5	4	3	4	2	4	4	4	4	5	3	5	1	5	4	3	4	4.25	3	3.67	3.67	4	4
11	2	3	1	2	4	4	5	2	2	2	2	3	3	4	4	4	3	4	4	2	4.33	4	3.67	2	2.67
12	4	5	4	4	1	1	1	3	4	4	5	5	5	5	5	5	5	5	5	4.25	1	5	5	3.67	5
13	2	5	5	3	3	5	5	3	4	3	1	1	2	3	2	3	2	3	3	3.75	4.33	2.67	2.67	3.33	1.33
14	2	2	2	1	4	4	4	1	1	1	3	3	3	4	4	3	3	2	1	1.75	4	3.67	2	1	3
15	4	3	3	5	4	4	4	3	5	4	4	4	4	3	1	1	1	1	1	3.75	4	1.67	1	4	4
16	4	5	4	3	3	5	2	4	4	5	5	4	5	4	4	4	5	5	5	4	3.33	4	5	4.33	4.67
17	2	1	2	2	4	4	4	4	2	4	4	4	3	2	3	3	1	1	1	1.75	4	2.67	1	3.33	3.67
18	3	3	3	4	3	3	3	4	4	4	3	4	3	2	2	2	3	3	3	3.25	3	2	3	4	3.33
19	4	3	3	3	5	5	5	4	4	3	3	3	3	2	2	2	3	3	2	3.25	5	2	2.67	3.67	3
20	3	3	3	4	1	3	2	5	5	5	5	3	3	3	3	3	4	4	4	3.25	2	3	4	5	3.67
21	3	4	4	3	3	3	2	4	3	3	4	4	5	2	2	2	5	5	5	3.5	2.67	2	5	3.33	4.33
22	3	3	4	4	3	3	2	4	4	4	3	5	3	3	3	4	5	5	5	3.5	2.67	3.33	5	4	3.67
23	4	4	4	3	3	3	4	4	3	3	4	5	2	2	1	2	3	3	4	3.75	3.33	1.67	3.33	3.33	3.67
24	3	3	5	4	3	5	5	2	1	2	2	2	3	1	1	1	3	4	4	3.75	4.33	1	3.67	1.67	2.33
25	3	1	3	4	2	3	3	2	2	2	2	2	2	4	2	4	2	3	1	2.75	2.67	3.33	2	2	2
26	3	4	3	3	4	5	5	5	4	5	4	5	3	3	2	2	4	3	5	3.25	4.67	2.33	4	4.67	4
27	5	5	4	4	3	2	3	2	3	3	3	2	5	3	3	3	3	2	2	4.5	2.67	3	2.33	2.67	3.33
28	5	2	3	4	5	3	5	5	4	3	3	3	2	2	1	1	3	3	3	3.5	4.33	1.33	3	4	2.67
29	4	5	4	4	3	3	4	3	4	4	5	3	4	3	4	4	2	2	3	4.25	3.33	3.67	2.33	3.67	4
30	2	2	3	2	4	5	4	1	3	2	3	3	3	3	3	3	3	3	3	2.25	4.33	3	3	2	3
31	2	3	2	3	4	3	4	4	4	4	3	2	2	3	3	3	3	3	3	2.5	3.67	3	3	4	2.33
32	4	3	4	3	2	3	3	3	4	4	4	5	4	4	3	3	2	1	3	3.5	2.67	3.33	2	3.67	4.33
33	3	3	2	3	3	4	4	4	4	4	2	4	4	2	2	3	3	3	4	2.75	3.67	2.33	3.33	4	3.33
34	2	3	3	2	4	3	2	3	4	5	4	4	3	2	2	2	3	3	4	2.5	3	2	3.33	4	3.67
35	5	3	5	5	1	1	1	2	2	2	5	4	4	5	3	5	5	5	4	4.5	1	4.33	4.67	2	4.33
36	2	2	2	2	5	5	5	2	3	3	2	2	2	3	3	2	2	3	1	2	5	2.67	2	2.67	2
37	2	3	2	4	1	3	3	4	4	4	5	5	4	5	4	5	3	3	3	2.75	2.33	4.67	3	4	4.67
38	4	5	3	3	4	5	5	5	4	4	4	4	4	5	1	5	3	4	4	3.75	4.67	3.67	3.67	4.33	4
39	2	2	2	5	4	4	5	5	5	5	5	5	5	5	5	5	5	5	5	2.75	4.33	5	5	5	5
40	3	3	4	2	3	4	3	2	5	3	4	3	3	4	4	4	5	4	3	3	3.33	4	4	3.33	3.33
41	1	3	2	1	2	4	2	5	4	4	3	3	3	3	3	3	4	4	4	1.75	2.67	3	4	4.33	3
42	2	3	3	4	4	4	5	4	4	4	2	1	1	1	2	2	1	2	1	3	4.33	1.67	1.33	4	1.33
43	3	3	3	3	4	4	4	2	3	4	2	4	3	4	3	3	2	2	2	3	4	3.33	2	3	3
44	4	3	3	4	4	2	5	3	4	5	4	3	4	4	5	5	4	4	3	3.5	3.67	4.67	3.67	4	3.67
45	5	5	2	4	4	3	4	3	4	3	5	3	4	3	4	4	3	3	3	4	3.67	3.67	3	3.33	4
46	2	3	3	3	3	3	2	3	3	2	3	3	3	2	2	2	2	1	1	2.75	2.67	2	1.33	2.67	3
47	4	4	4	4	3	2	3	4	5	5	5	3	3	4	4	5	4	4	4	4	2.67	4.33	4	4.67	3.67
48	3	4	3	4	1	3	2	1	1	2	3	2	3	2	2	4	3	3	4	3.5	2	2.67	3.33	1.33	2.67
49	4	4	4	5	5	5	5	5	4	4	3	4	3	4	3	4	3	3	3	4.25	5	3.67	3	4.33	3.33
50	5	4	4	4	1	4	2	2	5	5	5	5	4	3	3	3	3	4	4	4.25	2.33	3	3.67	4	4.67
51	4	4	4	4	4	4	4	1	3	3	3	3	3	4	4	3	2	2	3	4	4	3.67	2.33	2.33	3
52	2	3	2	1	3	3	3	2	2	3	4	3	3	2	2	2	2	1	2	2	3	2	1.67	2.33	3.33
53	2	4	4	4	2	3	3	2	2	2	3	3	3	5	3	4	3	2	2	3.5	2.67	4	2.33	2	3
54	2	2	3	3	3	3	2	2	3	3	3	2	3	3	4	3	4	3	4	2.5	2.67	3.33	3.67	2.67	2.67
55	5	4	5	5	1	2	2	3	4	4	4	4	4	5	3	3	5	5	5	4.75	1.67	3.67	5	3.67	4
56	4	4	5	4	3	3	4	5	5	5	4	5	4	4	4	4	5	4	5	4.25	3.33	4	4.67	5	4.33
57	2	3	2	4	2	2	2	3	5	3	4	4	4	3	2	4	3	2	3	2.75	2	3	2.67	3.67	4
58	5	4	3	5	1	1	1	3	3	3	5	5	2	3	2	2	3	2	3	4.25	1	2.33	2.67	3	4
59	3	3	3	3	4	4	4	4	3	4	4	4	4	3	3	3	3	3	3	3	4	3	3	3.67	4
60	4	3	5	5	3	2	2	5	5	5	5	5	5	2	3	3	4	4	4	4.25	2.33	2.67	4	5	5
61	3	3	1	2	5	5	5	2	1	1	2	2	3	3	2	3	3	3	3	2.25	5	2.67	3	1.33	2.33
62	3	3	4	3	3	2	3	3	4	4	3	3	3	4	4	4	5	3	4	3.25	2.67	4	4	3.67	3
63	4	3	3	3	4	4	4	3	3	3	2	3	2	1	1	1	2	1	2	3.25	4	1	1.67	3	2.33
64	3	3	3	3	3	3	3	5	5	5	5	4	4	4	4	4	5	5	5	3	3	4	5	5	4.33
65	4	3	3	2	5	5	5	1	3	1	2	2	3	1	1	1	2	1	1	3	5	1	1.33	1.67	2.33
66	2	2	4	3	4	4	5	1	3	3	5	2	2	4	4	4	3	4	3	2.75	4.33	4	3.33	2.33	3
67	4	4	4	4	4	4	5	4	4	4	5	2	2	3	2	2	3	2	3	4	4.33	2.33	2.67	4	3
68	2	4	4	3	3	3	3	3	3	3	2	3	3	3	3	3	1	2	2	3.25	3	3	1.67	3	2.67
69	4	4	4	5	1	2	3	5	4	4	5	5	5	3	3	3	5	5	5	4.25	2	3	5	4.33	5
70	3	2	2	2	3	3	5	4	3	3	4	2	2	2	1	3	3	3	1	2.25	3.67	2	2.33	3.33	2.67
71	2	2	2	2	4	4	2	4	4	4	5	5	3	2	1	1	3	3	3	2	3.33	1.33	3	4	4.33
72	3	3	3	3	2	3	3	3	4	4	5	5	5	4	4	4	4	4	4	3	2.67	4	4	3.67	5
73	5	3	4	4	4	4	5	1	1	1	3	3	3	1	1	1	1	2	3	4	4.33	1	2	1	3
74	5	5	5	5	1	3	1	3	3	3	4	4	4	4	4	4	2	2	4	5	1.67	4	2.67	3	4
75	2	5	2	3	3	3	5	1	1	3	3	3	4	3	3	3	2	3	3	3	3.67	3	2.67	1.67	3.33
76	3	3	3	3	2	2	2	3	4	4	5	5	5	3	3	4	3	3	3	3	2	3.33	3	3.67	5
77	4	1	3	4	5	5	5	4	5	4	4	5	3	3	3	3	4	4	4	3	5	3	4	4.33	4
78	3	3	4	5	3	4	3	3	4	4	3	4	3	3	3	2	2	3	4	3.75	3.33	2.67	3	3.67	3.33
79	5	5	5	5	4	4	5	3	3	3	4	4	5	5	4	4	2	1	3	5	4.33	4.33	2	3	4.33
80	3	4	3	4	2	3	3	4	4	5	5	5	5	4	3	2	5	5	5	3.5	2.67	3	5	4.33	5
81	3	4	3	3	4	4	4	4	4	3	3	4	4	3	3	3	4	3	3	3.25	4	3	3.33	3.67	3.67
82	5	5	5	5	3	3	4	5	4	4	5	5	5	3	3	4	5	5	5	5	3.33	3.33	5	4.33	5
83	4	4	4	4	3	1	3	3	3	3	4	4	4	2	3	3	3	2	3	4	2.33	2.67	2.67	3	4
84	3	2	2	3	4	4	5	4	2	2	1	3	3	3	2	3	4	3	3	2.5	4.33	2.67	3.33	2.67	2.33
85	5	2	4	3	2	1	1	5	4	4	5	5	5	4	4	4	5	5	5	3.5	1.33	4	5	4.33	5
86	2	2	1	3	3	4	4	2	3	3	2	2	3	1	1	1	1	1	1	2	3.67	1	1	2.67	2.33
87	4	4	4	5	3	3	3	1	3	3	3	3	5	3	2	2	2	1	3	4.25	3	2.33	2	2.33	3.67
88	4	4	5	4	4	4	4	1	3	3	4	4	4	3	3	3	1	1	3	4.25	4	3	1.67	2.33	4
89	4	4	4	4	1	1	1	5	5	5	5	5	5	5	5	4	4	4	4	4	1	4.67	4	5	5
90	4	3	4	4	3	5	4	5	5	3	3	5	5	5	5	5	2	3	4	3.75	4	5	3	4.33	4.33
91	2	3	4	4	3	3	3	3	2	2	2	3	4	3	2	2	4	4	3	3.25	3	2.33	3.67	2.33	3
92	3	3	3	3	3	5	5	3	2	3	5	4	2	3	3	3	1	2	2	3	4.33	3	1.67	2.67	3.67
93	3	3	4	3	3	3	3	3	3	2	3	4	4	1	1	1	1	2	3	3.25	3	1	2	2.67	3.67
94	2	3	3	3	4	5	3	1	1	1	4	4	4	2	2	4	1	3	3	2.75	4	2.67	2.33	1	4
95	3	3	3	3	4	4	4	3	3	4	4	4	4	3	2	2	1	1	3	3	4	2.33	1.67	3.33	4
96	2	2	2	3	4	5	5	5	3	3	1	3	2	2	2	2	1	1	1	2.25	4.67	2	1	3.67	2
97	2	5	5	5	5	3	4	3	4	3	3	4	5	4	4	4	2	1	1	4.25	4	4	1.33	3.33	4
98	5	5	5	5	2	4	5	4	3	3	4	3	4	3	3	3	4	4	3	5	3.67	3	3.67	3.33	3.67
99	4	4	4	4	4	5	5	4	3	3	2	4	4	3	2	2	4	4	4	4	4.67	2.33	4	3.33	3.33
100	5	5	4	4	3	3	3	3	2	5	4	4	4	4	4	4	5	5	4	4.5	3	4	4.67	3.33	4
101	1	1	1	1	3	2	5	5	3	3	2	3	3	3	3	3	2	3	2	1	3.33	3	2.33	3.67	2.67
102	3	3	3	4	3	3	3	5	4	4	5	5	5	4	5	4	3	3	4	3.25	3	4.33	3.33	4.33	5
103	4	4	4	5	5	3	3	3	3	3	3	3	2	1	1	1	3	2	1	4.25	3.67	1	2	3	2.67
104	4	3	3	4	3	5	5	2	2	3	5	2	1	3	5	2	2	1	1	3.5	4.33	3.33	1.33	2.33	2.67
105	4	3	3	3	3	3	2	2	3	3	4	3	4	3	3	3	2	4	4	3.25	2.67	3	3.33	2.67	3.67
106	4	4	5	4	4	4	4	2	4	4	3	5	3	3	3	3	3	3	3	4.25	4	3	3	3.33	3.67
107	5	4	4	4	1	3	3	3	3	2	4	4	4	3	3	3	1	1	3	4.25	2.33	3	1.67	2.67	4
108	5	5	5	5	4	5	5	4	4	4	4	4	3	3	3	1	4	4	4	5	4.67	2.33	4	4	3.67
109	3	3	3	4	3	4	3	3	2	3	3	3	3	3	3	3	3	3	4	3.25	3.33	3	3.33	2.67	3
110	3	3	2	3	5	4	4	3	3	3	3	3	3	4	4	4	3	3	4	2.75	4.33	4	3.33	3	3
111	4	4	4	4	4	5	5	2	3	3	2	2	2	1	1	1	3	1	2	4	4.67	1	2	2.67	2
112	4	5	4	5	4	4	3	4	5	5	2	5	5	3	4	4	4	4	4	4.5	3.67	3.67	4	4.67	4
113	1	2	5	4	5	5	5	4	4	4	3	3	3	4	4	4	3	3	3	3	5	4	3	4	3
114	2	2	3	1	3	3	3	4	4	4	3	4	3	2	1	4	3	2	5	2	3	2.33	3.33	4	3.33
115	5	5	5	5	4	4	4	4	5	5	4	4	4	4	4	4	5	5	4	5	4	4	4.67	4.67	4
116	3	1	1	1	3	3	2	2	2	2	3	3	3	3	3	4	4	4	5	1.5	2.67	3.33	4.33	2	3
117	2	1	3	2	4	4	5	5	1	2	4	2	2	1	2	2	1	1	1	2	4.33	1.67	1	2.67	2.67
118	4	4	4	4	1	3	4	2	1	1	2	2	2	3	3	3	3	4	4	4	2.67	3	3.67	1.33	2
119	3	3	3	3	1	3	3	4	4	4	4	4	4	5	5	5	5	5	5	3	2.33	5	5	4	4
120	3	2	1	2	1	1	4	1	1	1	3	3	3	2	3	1	1	1	1	2	2	2	1	1	3
121	4	3	4	3	3	5	3	2	2	2	1	1	1	1	1	1	2	1	2	3.5	3.67	1	1.67	2	1
122	3	3	3	3	3	2	2	2	1	1	2	3	2	3	2	2	2	2	1	3	2.33	2.33	1.67	1.33	2.33
123	3	3	3	3	3	3	3	3	3	3	3	3	3	3	3	3	3	2	1	3	3	3	2	3	3
124	2	3	2	3	5	5	5	4	4	3	2	1	2	4	4	4	2	2	2	2.5	5	4	2	3.67	1.67
125	3	3	4	4	5	5	5	3	2	2	2	3	2	3	4	4	5	4	3	3.5	5	3.67	4	2.33	2.33
126	4	4	3	4	3	4	4	3	3	3	2	1	2	3	2	5	1	1	1	3.75	3.67	3.33	1	3	1.67
127	5	5	5	5	2	2	1	3	2	2	5	5	5	1	1	2	2	2	3	5	1.67	1.33	2.33	2.33	5
128	3	4	4	3	4	5	5	1	1	1	3	3	3	3	4	3	2	3	1	3.5	4.67	3.33	2	1	3
129	5	3	3	2	4	2	3	4	4	4	4	5	4	3	3	2	4	4	4	3.25	3	2.67	4	4	4.33
130	3	4	4	5	2	2	3	4	4	4	3	4	2	4	4	4	4	4	3	4	2.33	4	3.67	4	3
131	2	3	3	3	5	5	4	4	2	5	4	4	4	3	3	3	4	3	4	2.75	4.67	3	3.67	3.67	4
132	4	3	3	4	2	2	2	2	2	2	2	4	3	3	3	3	4	5	5	3.5	2	3	4.67	2	3
133	4	1	1	2	4	4	4	2	3	3	4	4	3	2	2	2	1	1	1	2	4	2	1	2.67	3.67
134	3	3	4	3	5	5	5	3	4	4	3	2	2	4	5	2	2	2	1	3.25	5	3.67	1.67	3.67	2.33
135	3	3	3	4	4	4	4	2	2	3	3	2	3	4	2	4	4	4	3	3.25	4	3.33	3.67	2.33	2.67
136	5	5	4	4	2	2	2	2	3	3	5	5	5	5	1	1	3	3	3	4.5	2	2.33	3	2.67	5
137	2	3	2	2	4	4	4	4	4	4	4	3	3	5	5	5	1	1	1	2.25	4	5	1	4	3.33
138	5	5	5	5	2	3	3	4	4	5	4	4	5	3	3	3	2	3	3	5	2.67	3	2.67	4.33	4.33
139	2	1	5	4	4	4	5	2	2	2	3	2	1	3	2	3	2	3	2	3	4.33	2.67	2.33	2	2
140	5	3	2	4	4	4	4	3	4	3	5	4	3	5	5	5	3	3	4	3.5	4	5	3.33	3.33	4
141	1	3	2	2	4	4	4	2	3	3	3	3	2	2	2	2	2	2	2	2	4	2	2	2.67	2.67
142	2	2	3	2	4	4	4	4	4	4	4	3	2	3	3	3	2	2	2	2.25	4	3	2	4	3
143	4	3	4	3	3	3	2	3	5	5	5	5	5	3	3	3	4	5	4	3.5	2.67	3	4.33	4.33	5
144	5	5	5	5	4	3	1	4	4	4	5	5	4	5	4	5	4	4	5	5	2.67	4.67	4.33	4	4.67
145	2	2	3	3	3	5	5	5	3	3	5	4	4	3	3	3	5	3	4	2.5	4.33	3	4	3.67	4.33
146	2	3	3	4	3	3	4	3	3	3	3	3	3	3	2	3	4	4	4	3	3.33	2.67	4	3	3
147	4	3	3	4	5	4	5	1	2	2	2	3	2	4	4	4	4	4	4	3.5	4.67	4	4	1.67	2.33
148	2	2	3	2	3	2	3	4	2	5	4	4	3	3	1	1	3	3	3	2.25	2.67	1.67	3	3.67	3.67
149	3	4	4	4	2	3	5	4	4	4	3	3	3	1	1	1	4	3	3	3.75	3.33	1	3.33	4	3
150	4	3	3	2	1	3	3	2	3	3	5	4	4	2	3	3	3	4	4	3	2.33	2.67	3.67	2.67	4.33
151	5	5	5	5	2	3	2	4	4	4	4	4	4	3	3	3	5	5	5	5	2.33	3	5	4	4
152	4	5	4	4	1	2	3	3	3	3	4	4	5	3	4	3	4	4	4	4.25	2	3.33	4	3	4.33
153	2	2	3	3	3	3	2	1	1	1	2	2	2	1	1	3	4	3	3	2.5	2.67	1.67	3.33	1	2
154	5	5	5	4	4	4	2	5	3	3	4	3	3	3	3	3	3	3	3	4.75	3.33	3	3	3.67	3.33
155	3	5	5	4	4	4	4	5	4	5	4	4	4	5	5	5	5	5	5	4.25	4	5	5	4.67	4
156	4	4	5	5	4	4	4	3	2	3	2	3	2	2	2	3	1	1	1	4.5	4	2.33	1	2.67	2.33
157	1	1	1	1	1	1	2	4	4	4	3	3	4	3	3	3	4	3	2	1	1.33	3	3	4	3.33
158	3	2	5	4	1	1	1	4	4	4	3	3	4	5	5	5	5	5	5	3.5	1	5	5	4	3.33
159	3	3	4	4	3	5	4	5	5	5	4	5	3	3	3	1	4	5	3	3.5	4	2.33	4	5	4
160	4	2	4	4	5	5	5	4	4	4	3	3	4	4	3	3	3	2	2	3.5	5	3.33	2.33	4	3.33
161	4	4	5	5	3	4	4	3	4	2	1	4	2	4	1	4	1	2	2	4.5	3.67	3	1.67	3	2.33
162	3	3	2	2	3	5	5	3	3	4	4	4	3	1	1	1	4	4	4	2.5	4.33	1	4	3.33	3.67
163	3	3	3	3	3	5	5	4	5	5	3	4	4	1	1	1	4	5	3	3	4.33	1	4	4.67	3.67
164	4	3	5	5	3	3	2	4	3	3	4	3	4	3	2	2	1	2	1	4.25	2.67	2.33	1.33	3.33	3.67
165	4	3	3	3	1	1	3	5	5	5	5	5	5	4	3	3	3	3	4	3.25	1.67	3.33	3.33	5	5
166	2	2	3	3	5	5	5	4	3	2	1	3	2	3	3	2	2	2	2	2.5	5	2.67	2	3	2
167	5	4	4	4	4	2	4	4	3	3	4	4	3	2	2	2	4	4	3	4.25	3.33	2	3.67	3.33	3.67
168	4	3	3	4	4	4	4	5	3	3	4	3	4	4	4	4	5	3	3	3.5	4	4	3.67	3.67	3.67
169	3	3	3	4	3	3	2	3	3	3	3	2	5	4	4	4	4	3	4	3.25	2.67	4	3.67	3	3.33
170	2	4	3	3	3	4	3	3	3	1	4	4	3	1	1	1	3	3	3	3	3.33	1	3	2.33	3.67
171	2	2	3	3	3	5	3	1	1	1	2	3	1	3	4	3	2	2	4	2.5	3.67	3.33	2.67	1	2
172	4	4	4	5	3	5	5	1	2	1	3	4	3	2	2	2	3	2	3	4.25	4.33	2	2.67	1.33	3.33
173	4	4	4	3	3	3	2	5	3	2	4	4	4	4	4	3	3	3	3	3.75	2.67	3.67	3	3.33	4
174	3	4	3	3	3	3	3	2	3	3	3	3	3	4	4	4	1	1	2	3.25	3	4	1.33	2.67	3
175	3	3	3	4	3	4	4	3	3	3	3	3	3	3	3	3	3	2	3	3.25	3.67	3	2.67	3	3
176	2	2	1	1	2	3	2	3	5	4	3	2	3	3	3	3	4	4	4	1.5	2.33	3	4	4	2.67
177	4	2	4	4	3	3	3	5	5	5	3	3	3	3	4	3	4	4	4	3.5	3	3.33	4	5	3
178	2	4	4	3	3	2	2	5	2	1	5	3	3	5	5	5	4	4	3	3.25	2.33	5	3.67	2.67	3.67
179	4	3	4	3	1	1	1	3	4	3	5	5	3	2	1	1	4	3	4	3.5	1	1.33	3.67	3.33	4.33
180	2	3	5	4	4	4	4	4	4	4	4	4	4	4	3	3	4	3	4	3.5	4	3.33	3.67	4	4
181	3	3	4	3	5	5	5	5	5	5	2	4	4	4	4	3	3	3	3	3.25	5	3.67	3	5	3.33
182	5	4	5	5	3	2	3	4	4	4	5	5	5	2	1	1	5	5	5	4.75	2.67	1.33	5	4	5
183	4	4	4	4	3	4	4	5	5	5	5	3	5	4	3	3	3	3	4	4	3.67	3.33	3.33	5	4.33
184	3	3	4	4	3	5	3	5	2	5	5	3	2	5	2	4	4	5	5	3.5	3.67	3.67	4.67	4	3.33
185	3	3	4	4	3	3	3	4	2	5	5	5	5	5	5	5	3	4	5	3.5	3	5	4	3.67	5
186	4	2	4	4	5	5	5	4	4	4	4	3	3	4	2	3	3	2	5	3.5	5	3	3.33	4	3.33
187	4	4	4	3	4	4	4	2	1	2	4	4	5	1	1	1	1	1	2	3.75	4	1	1.33	1.67	4.33
188	5	5	5	5	5	4	5	4	4	4	3	3	2	4	3	4	4	5	3	5	4.67	3.67	4	4	2.67
189	4	4	4	3	3	4	3	4	3	4	4	5	3	5	5	5	3	3	3	3.75	3.33	5	3	3.67	4
190	4	4	3	4	4	5	4	4	4	4	5	5	5	4	5	4	2	3	4	3.75	4.33	4.33	3	4	5
191	2	1	1	2	4	4	4	3	3	3	2	2	2	1	1	1	2	1	2	1.5	4	1	1.67	3	2
192	5	5	5	4	4	3	3	3	3	3	4	5	4	3	3	3	1	2	1	4.75	3.33	3	1.33	3	4.33
193	2	2	2	3	2	2	5	1	2	1	2	2	2	1	1	1	2	1	1	2.25	3	1	1.33	1.33	2
194	1	1	5	3	4	4	4	2	3	3	2	2	1	2	2	2	2	1	1	2.5	4	2	1.33	2.67	1.67
195	5	1	3	3	2	4	4	2	4	3	4	3	4	4	4	3	1	1	2	3	3.33	3.67	1.33	3	3.67
196	4	3	4	4	2	5	4	2	2	3	3	3	3	5	4	5	4	4	3	3.75	3.67	4.67	3.67	2.33	3
197	5	5	5	4	3	3	4	3	3	2	4	5	2	3	3	2	3	2	3	4.75	3.33	2.67	2.67	2.67	3.67
198	2	2	2	3	3	4	5	3	3	3	2	3	3	4	4	4	3	3	3	2.25	4	4	3	3	2.67
199	4	4	3	2	1	3	3	4	5	5	4	3	4	4	4	4	4	5	4	3.25	2.33	4	4.33	4.67	3.67
200	4	5	4	4	5	5	3	2	3	3	4	3	4	3	2	2	3	2	3	4.25	4.33	2.33	2.67	2.67	3.67
201	3	3	3	4	3	3	4	5	2	3	3	3	3	2	4	3	1	5	1	3.25	3.33	3	2.33	3.33	3
202	3	3	3	2	1	1	1	5	3	5	3	5	5	2	1	3	5	5	5	2.75	1	2	5	4.33	4.33
203	3	3	3	1	4	4	4	1	1	1	4	4	4	3	2	3	1	1	2	2.5	4	2.67	1.33	1	4
204	3	3	4	3	3	4	3	2	2	3	4	4	4	3	3	3	1	1	2	3.25	3.33	3	1.33	2.33	4
205	3	2	4	3	4	5	4	2	3	3	5	5	5	2	1	2	2	2	1	3	4.33	1.67	1.67	2.67	5
206	1	1	3	2	5	5	5	4	3	4	3	3	3	4	4	4	1	1	1	1.75	5	4	1	3.67	3
207	1	3	3	4	3	3	3	2	3	3	3	3	4	5	4	4	2	1	1	2.75	3	4.33	1.33	2.67	3.33
208	3	3	3	2	1	3	3	5	3	3	3	5	2	3	2	3	4	3	4	2.75	2.33	2.67	3.67	3.67	3.33
209	4	3	4	4	3	3	3	3	3	4	4	4	4	2	1	5	3	5	4	3.75	3	2.67	4	3.33	4
210	3	4	4	4	3	4	3	3	3	3	4	4	4	2	2	3	1	2	3	3.75	3.33	2.33	2	3	4
211	3	2	3	3	2	2	4	3	3	3	4	4	3	2	2	2	2	2	3	2.75	2.67	2	2.33	3	3.67
212	3	3	3	3	5	4	4	4	4	5	2	2	2	2	1	1	1	2	2	3	4.33	1.33	1.67	4.33	2
213	1	5	1	3	4	4	5	1	1	1	3	4	2	2	3	2	3	3	1	2.5	4.33	2.33	2.33	1	3
214	3	2	4	3	4	4	4	4	2	2	2	3	3	3	3	3	4	4	4	3	4	3	4	2.67	2.67
215	2	2	3	3	5	5	4	2	5	3	3	3	4	5	5	5	4	4	5	2.5	4.67	5	4.33	3.33	3.33
216	4	3	5	5	4	5	4	3	3	3	3	3	3	3	3	3	4	4	4	4.25	4.33	3	4	3	3
217	4	4	4	3	5	2	5	4	5	4	4	4	4	4	2	3	3	3	3	3.75	4	3	3	4.33	4
218	3	3	4	4	1	1	1	3	4	5	4	4	4	3	3	3	3	4	5	3.5	1	3	4	4	4
219	2	2	4	3	1	1	1	4	4	4	5	5	5	5	5	4	5	5	5	2.75	1	4.67	5	4	5
220	4	4	3	4	3	3	3	4	4	4	5	5	5	5	4	4	3	4	5	3.75	3	4.33	4	4	5
221	3	3	3	3	3	4	4	4	4	4	2	5	2	4	4	3	5	5	5	3	3.67	3.67	5	4	3
222	3	3	4	4	3	3	5	3	3	4	3	4	3	3	4	4	5	4	4	3.5	3.67	3.67	4.33	3.33	3.33
223	4	2	3	3	2	2	2	5	4	5	3	3	4	5	1	2	5	4	4	3	2	2.67	4.33	4.67	3.33
224	3	3	3	4	2	2	2	2	2	2	2	4	4	5	5	5	5	5	5	3.25	2	5	5	2	3.33
225	5	5	5	5	2	2	3	4	4	4	5	5	5	3	3	3	2	2	3	5	2.33	3	2.33	4	5
226	2	1	2	2	5	4	5	3	3	4	2	5	3	3	1	1	2	2	2	1.75	4.67	1.67	2	3.33	3.33
227	3	3	2	2	3	4	4	3	4	3	3	1	3	3	3	3	3	3	3	2.5	3.67	3	3	3.33	2.33
228	3	3	2	4	3	4	4	3	4	4	4	4	4	4	3	3	1	1	1	3	3.67	3.33	1	3.67	4
229	4	4	5	5	5	5	5	5	5	4	3	3	3	3	4	3	5	4	4	4.5	5	3.33	4.33	4.67	3
230	5	2	2	2	2	3	2	5	3	5	4	3	3	4	4	3	3	3	3	2.75	2.33	3.67	3	4.33	3.33
231	3	4	4	5	2	3	3	3	3	3	4	4	4	3	2	2	4	4	4	4	2.67	2.33	4	3	4
232	4	5	5	4	5	5	5	3	4	4	4	4	4	3	2	3	2	2	3	4.5	5	2.67	2.33	3.67	4
233	3	5	3	5	4	5	5	3	3	3	2	4	5	1	1	2	5	5	5	4	4.67	1.33	5	3	3.67
234	3	4	4	4	4	2	3	5	4	4	5	5	5	4	5	5	5	5	5	3.75	3	4.67	5	4.33	5
235	1	4	4	3	4	5	5	3	2	3	2	2	3	5	2	1	5	5	3	3	4.67	2.67	4.33	2.67	2.33
236	3	3	3	3	5	5	5	3	3	4	3	4	3	4	4	4	4	3	3	3	5	4	3.33	3.33	3.33
237	2	3	3	3	4	5	3	2	2	3	3	3	3	3	1	3	2	2	2	2.75	4	2.33	2	2.33	3
238	4	3	4	4	4	4	4	3	4	4	4	4	4	5	5	5	5	4	4	3.75	4	5	4.33	3.67	4
239	3	3	4	3	3	4	3	5	2	4	4	4	4	5	3	4	5	5	4	3.25	3.33	4	4.67	3.67	4
240	2	2	2	1	4	4	4	2	3	3	4	4	3	4	4	4	4	3	4	1.75	4	4	3.67	2.67	3.67
241	4	3	4	4	3	3	3	4	4	4	4	3	3	3	3	3	3	3	4	3.75	3	3	3.33	4	3.33
242	3	3	5	5	3	2	2	5	5	5	5	5	4	3	4	4	2	3	4	4	2.33	3.67	3	5	4.67
243	4	4	4	4	3	3	2	3	4	3	3	3	3	2	2	2	3	3	3	4	2.67	2	3	3.33	3
244	3	3	3	4	3	3	2	1	1	2	3	3	2	3	1	3	3	3	2	3.25	2.67	2.33	2.67	1.33	2.67
245	3	5	4	4	1	1	5	3	3	3	4	4	4	5	5	5	5	5	3	4	2.33	5	4.33	3	4
246	4	4	4	5	3	3	3	4	4	4	3	3	3	3	3	4	4	4	3	4.25	3	3.33	3.67	4	3
247	5	4	4	4	2	2	2	4	3	3	5	5	4	2	2	1	4	4	4	4.25	2	1.67	4	3.33	4.67
248	3	5	4	4	3	3	4	1	3	3	4	5	2	2	1	1	2	2	3	4	3.33	1.33	2.33	2.33	3.67
249	4	4	5	4	2	2	2	5	4	4	5	2	5	4	3	2	3	4	3	4.25	2	3	3.33	4.33	4
250	4	3	4	4	2	3	4	3	3	3	4	4	5	3	3	4	3	4	5	3.75	3	3.33	4	3	4.33
251	5	2	5	5	1	2	1	5	5	4	5	5	5	4	4	4	5	4	5	4.25	1.33	4	4.67	4.67	5
252	4	3	3	3	4	5	4	4	3	3	4	3	4	2	1	3	4	4	4	3.25	4.33	2	4	3.33	3.67
253	3	3	3	4	5	5	5	3	3	3	2	1	1	3	3	3	3	4	4	3.25	5	3	3.67	3	1.33
254	5	2	3	3	4	4	4	1	1	3	4	4	4	3	3	3	4	4	4	3.25	4	3	4	1.67	4
255	1	1	1	3	3	3	3	5	3	4	2	3	2	1	1	1	3	2	1	1.5	3	1	2	4	2.33
256	5	4	5	5	4	3	4	4	5	5	3	3	3	1	1	1	2	2	2	4.75	3.67	1	2	4.67	3
257	2	2	3	3	5	3	4	3	4	3	4	3	2	3	3	3	3	3	3	2.5	4	3	3	3.33	3
258	3	4	1	2	4	4	3	1	5	1	2	1	1	1	1	3	3	1	1	2.5	3.67	1.67	1.67	2.33	1.33
259	3	3	1	3	3	4	4	4	2	5	2	3	4	3	3	3	1	2	2	2.5	3.67	3	1.67	3.67	3
260	5	5	5	5	2	4	4	2	4	4	4	3	3	5	4	4	4	3	4	5	3.33	4.33	3.67	3.33	3.33
261	1	1	1	2	5	4	4	1	2	3	1	1	1	2	2	2	1	3	3	1.25	4.33	2	2.33	2	1
262	3	3	4	2	4	4	4	2	2	2	5	5	5	3	3	3	3	3	3	3	4	3	3	2	5
263	3	2	2	3	5	5	5	2	5	4	1	2	2	5	3	3	3	3	2	2.5	5	3.67	2.67	3.67	1.67
264	5	5	5	5	5	3	3	5	4	4	5	5	5	4	4	4	3	3	4	5	3.67	4	3.33	4.33	5
265	2	2	2	2	2	2	3	1	3	3	3	4	3	2	2	1	3	3	2	2	2.33	1.67	2.67	2.33	3.33
266	4	4	2	4	1	1	2	4	4	4	5	5	5	4	3	4	4	4	4	3.5	1.33	3.67	4	4	5
267	3	3	3	5	2	2	2	3	3	3	2	2	4	4	3	4	5	5	5	3.5	2	3.67	5	3	2.67
268	4	4	2	3	3	4	4	5	5	5	3	2	3	2	1	3	4	4	5	3.25	3.67	2	4.33	5	2.67
269	3	4	5	4	2	3	3	3	2	3	4	4	4	4	3	4	3	2	3	4	2.67	3.67	2.67	2.67	4
270	2	3	3	2	3	4	3	4	4	4	3	1	1	3	3	3	2	3	3	2.5	3.33	3	2.67	4	1.67
271	3	2	3	4	4	4	4	3	3	3	4	2	5	3	3	3	3	3	4	3	4	3	3.33	3	3.67
272	2	4	4	3	4	4	3	2	3	5	2	1	3	3	3	3	4	4	3	3.25	3.67	3	3.67	3.33	2
273	1	2	2	1	5	5	5	3	3	3	4	3	3	4	3	3	4	3	4	1.5	5	3.33	3.67	3	3.33
274	3	4	5	5	3	3	5	3	3	5	3	3	3	4	3	3	3	4	3	4.25	3.67	3.33	3.33	3.67	3
275	3	3	3	4	4	4	5	4	1	2	2	3	3	1	1	1	2	2	1	3.25	4.33	1	1.67	2.33	2.67
276	3	4	4	3	4	4	4	2	2	2	5	3	1	3	3	3	3	3	3	3.5	4	3	3	2	3
277	2	3	4	4	3	4	4	1	5	1	3	3	3	1	1	1	1	1	4	3.25	3.67	1	2	2.33	3
278	3	3	4	5	4	4	5	3	4	4	1	5	1	4	4	4	2	3	1	3.75	4.33	4	2	3.67	2.33
279	3	3	3	4	3	3	3	4	4	4	3	4	4	3	3	3	4	3	5	3.25	3	3	4	4	3.67
280	2	3	2	5	5	5	5	3	2	3	2	2	2	4	4	3	3	2	2	3	5	3.67	2.33	2.67	2
281	3	3	3	4	5	4	4	4	4	4	4	4	4	4	2	3	5	5	5	3.25	4.33	3	5	4	4
282	3	3	4	4	3	3	5	3	3	3	3	5	3	4	4	4	4	3	4	3.5	3.67	4	3.67	3	3.67
283	3	3	3	3	3	3	4	4	4	4	4	5	3	3	3	3	3	3	3	3	3.33	3	3	4	4
284	4	3	4	3	1	1	1	4	5	4	5	4	4	3	5	5	3	4	5	3.5	1	4.33	4	4.33	4.33
285	3	3	2	4	5	5	5	2	2	2	2	1	2	2	2	2	3	3	1	3	5	2	2.33	2	1.67
286	3	2	3	3	3	3	4	4	4	4	4	4	4	3	3	3	5	5	5	2.75	3.33	3	5	4	4
287	2	4	2	2	1	2	3	1	2	2	4	2	3	3	2	1	2	1	1	2.5	2	2	1.33	1.67	3
288	3	3	1	2	4	4	4	4	2	3	2	3	5	2	2	2	3	3	3	2.25	4	2	3	3	3.33
289	5	4	4	3	3	3	3	5	5	5	5	4	5	5	5	4	4	5	4	4	3	4.67	4.33	5	4.67
290	4	5	4	3	2	1	3	4	4	4	4	3	3	4	4	4	4	4	4	4	2	4	4	4	3.33
291	4	4	4	4	4	3	4	4	4	4	3	4	3	4	1	4	3	3	4	4	3.67	3	3.33	4	3.33
292	5	2	3	4	2	2	2	3	4	4	4	4	4	5	5	5	5	5	5	3.5	2	5	5	3.67	4
293	1	1	3	3	3	4	4	2	2	2	3	3	2	4	5	5	3	4	4	2	3.67	4.67	3.67	2	2.67
294	1	1	1	1	3	5	4	1	1	2	2	3	3	3	1	2	3	3	4	1	4	2	3.33	1.33	2.67
295	4	5	5	5	3	5	4	3	3	3	5	3	4	3	1	1	3	3	3	4.75	4	1.67	3	3	4
296	4	4	4	4	5	5	5	5	5	5	4	4	3	5	1	3	4	4	4	4	5	3	4	5	3.67
297	2	2	3	3	3	3	4	3	3	3	2	2	3	3	3	3	5	5	5	2.5	3.33	3	5	3	2.33
298	4	3	1	2	4	4	3	2	3	3	3	2	3	2	2	2	3	4	4	2.5	3.67	2	3.67	2.67	2.67
299	2	1	2	2	2	2	2	3	2	3	1	3	3	3	1	2	1	2	1	1.75	2	2	1.33	2.67	2.33
300	3	3	3	2	4	4	3	5	5	5	2	5	4	3	4	4	4	4	4	2.75	3.67	3.67	4	5	3.67
301	3	3	4	3	1	2	2	4	3	4	5	5	4	3	3	4	2	4	3	3.25	1.67	3.33	3	3.67	4.67
302	3	2	4	2	3	4	4	3	3	3	1	1	1	4	4	4	4	3	4	2.75	3.67	4	3.67	3	1
303	5	5	5	4	2	2	2	5	5	5	5	5	5	4	3	5	3	4	4	4.75	2	4	3.67	5	5
304	4	3	3	3	1	1	1	2	3	3	2	1	2	3	4	3	1	2	3	3.25	1	3.33	2	2.67	1.67
305	4	4	4	4	3	3	3	4	3	3	5	4	5	3	3	3	4	5	4	4	3	3	4.33	3.33	4.67
306	5	5	5	5	4	4	4	5	5	5	5	5	5	2	2	2	4	5	5	5	4	2	4.67	5	5
307	3	3	3	3	4	5	5	2	3	3	3	3	3	4	3	4	5	4	5	3	4.67	3.67	4.67	2.67	3
308	3	2	3	3	2	3	2	4	4	4	4	4	4	4	1	2	4	4	4	2.75	2.33	2.33	4	4	4
309	2	2	4	3	4	4	4	3	2	2	1	1	1	3	4	4	1	1	1	2.75	4	3.67	1	2.33	1
310	3	4	4	4	4	4	4	1	1	3	2	3	4	2	1	2	4	3	2	3.75	4	1.67	3	1.67	3
311	5	5	5	5	3	2	3	3	3	3	4	4	4	5	5	5	3	4	4	5	2.67	5	3.67	3	4
312	4	3	4	4	3	3	2	4	4	4	4	4	3	3	3	5	5	4	4	3.75	2.67	3.67	4.33	4	3.67
313	3	3	3	3	2	3	3	4	3	3	3	3	3	3	3	3	3	3	4	3	2.67	3	3.33	3.33	3
314	3	3	5	3	4	5	5	2	3	4	3	5	5	3	2	2	3	4	4	3.5	4.67	2.33	3.67	3	4.33
315	2	3	5	3	2	4	4	2	5	5	5	4	3	3	2	2	3	4	4	3.25	3.33	2.33	3.67	4	4
316	5	5	5	5	3	3	3	3	3	4	3	3	3	3	3	3	4	5	5	5	3	3	4.67	3.33	3
317	4	3	2	3	5	4	3	5	5	5	4	3	5	3	3	4	2	3	3	3	4	3.33	2.67	5	4
318	3	2	3	4	2	2	2	3	2	3	5	4	5	1	1	1	1	1	1	3	2	1	1	2.67	4.67
319	3	5	5	5	3	4	4	1	1	1	2	1	2	2	2	1	2	1	1	4.5	3.67	1.67	1.33	1	1.67
320	5	5	5	5	3	5	5	4	4	4	4	4	5	5	5	5	5	5	5	5	4.33	5	5	4	4.33
321	3	3	3	3	2	3	2	2	3	3	3	2	2	2	2	2	3	1	3	3	2.33	2	2.33	2.67	2.33
322	3	4	2	5	5	5	5	3	3	2	3	4	5	1	1	4	1	2	3	3.5	5	2	2	2.67	4
323	1	1	1	1	5	3	3	1	3	2	3	3	3	3	1	2	2	3	1	1	3.67	2	2	2	3
324	3	5	4	4	3	3	5	3	5	5	4	4	4	5	5	5	4	5	4	4	3.67	5	4.33	4.33	4
325	4	4	4	4	3	4	4	2	3	2	2	1	2	4	4	4	3	3	4	4	3.67	4	3.33	2.33	1.67
326	5	4	4	3	3	2	3	3	4	3	4	3	3	3	3	3	3	3	3	4	2.67	3	3	3.33	3.33
327	3	3	4	3	2	3	2	2	2	2	5	3	3	1	1	2	3	4	5	3.25	2.33	1.33	4	2	3.67
328	3	1	2	2	2	2	3	4	3	3	3	3	3	3	3	3	4	4	4	2	2.33	3	4	3.33	3
329	2	2	1	2	3	5	3	3	3	3	3	2	2	3	3	4	1	1	1	1.75	3.67	3.33	1	3	2.33
330	3	3	4	3	4	2	2	3	3	3	3	3	3	4	4	4	4	4	4	3.25	2.67	4	4	3	3
331	2	3	2	1	3	3	3	5	5	5	5	3	3	3	2	5	5	5	4	2	3	3.33	4.67	5	3.67
332	2	2	3	4	3	3	3	1	2	2	3	3	3	4	4	4	3	3	4	2.75	3	4	3.33	1.67	3
333	1	1	1	1	3	4	4	2	3	3	3	3	3	2	1	1	1	1	3	1	3.67	1.33	1.67	2.67	3
334	4	3	3	3	1	1	1	3	3	4	4	4	4	3	3	3	4	4	4	3.25	1	3	4	3.33	4
335	1	3	1	2	4	5	5	3	3	3	4	3	2	2	1	1	3	1	1	1.75	4.67	1.33	1.67	3	3
336	4	4	4	4	4	2	4	3	3	3	2	2	2	3	4	4	4	4	4	4	3.33	3.67	4	3	2
337	3	2	4	4	2	3	2	4	4	2	5	5	4	5	5	5	4	4	4	3.25	2.33	5	4	3.33	4.67
338	1	3	2	4	4	4	5	3	3	3	5	2	2	3	2	3	1	1	1	2.5	4.33	2.67	1	3	3
339	3	2	5	2	3	2	5	2	1	2	2	2	5	5	1	4	4	5	3	3	3.33	3.33	4	1.67	3
340	4	3	5	5	3	5	4	4	4	4	5	5	3	3	3	3	5	5	5	4.25	4	3	5	4	4.33
341	5	5	5	4	3	4	5	3	3	3	5	3	3	4	4	4	5	5	5	4.75	4	4	5	3	3.67
342	3	3	3	3	3	2	4	3	3	3	4	2	3	3	3	3	2	2	5	3	3	3	3	3	3
343	4	4	3	2	4	4	5	4	3	3	4	3	4	5	2	5	5	3	4	3.25	4.33	4	4	3.33	3.67
344	5	5	4	4	2	2	2	4	4	4	3	3	4	2	2	2	5	5	3	4.5	2	2	4.33	4	3.33
345	1	1	1	2	3	3	3	2	2	2	1	2	2	1	1	2	2	2	2	1.25	3	1.33	2	2	1.67
346	2	2	2	2	2	2	2	5	3	3	4	4	3	4	2	2	1	2	3	2	2	2.67	2	3.67	3.67
347	1	2	2	2	1	1	1	3	3	2	4	3	3	3	3	3	4	4	3	1.75	1	3	3.67	2.67	3.33
348	1	2	3	2	4	4	5	1	2	1	4	3	3	3	2	3	1	1	1	2	4.33	2.67	1	1.33	3.33
349	4	4	4	5	4	4	4	2	2	2	2	1	1	4	1	2	1	1	1	4.25	4	2.33	1	2	1.33
350	4	4	4	5	4	4	4	4	3	4	3	3	4	4	2	3	4	4	4	4.25	4	3	4	3.67	3.33
351	2	3	2	2	4	4	4	1	1	2	3	3	3	3	1	1	1	1	1	2.25	4	1.67	1	1.33	3
352	2	2	3	4	5	5	4	2	3	3	2	5	5	3	2	5	3	4	3	2.75	4.67	3.33	3.33	2.67	4
353	4	4	4	5	3	2	4	3	3	3	3	3	3	3	4	2	2	2	1	4.25	3	3	1.67	3	3
354	2	3	1	3	3	3	2	3	3	3	2	2	1	5	4	4	2	3	3	2.25	2.67	4.33	2.67	3	1.67
355	5	5	4	4	3	3	4	5	5	5	5	4	5	3	3	3	4	5	4	4.5	3.33	3	4.33	5	4.67
356	4	1	1	1	4	4	4	3	3	3	3	3	3	3	3	2	4	4	4	1.75	4	2.67	4	3	3
357	2	2	3	2	5	5	5	1	2	1	1	3	1	5	5	4	3	2	1	2.25	5	4.67	2	1.33	1.67
358	3	3	4	3	2	2	3	1	1	3	4	4	4	2	1	1	4	4	4	3.25	2.33	1.33	4	1.67	4
359	4	4	5	5	4	4	2	5	5	3	2	3	5	4	3	3	4	4	4	4.5	3.33	3.33	4	4.33	3.33
360	5	5	5	5	2	2	3	4	3	2	4	4	4	3	2	2	3	3	3	5	2.33	2.33	3	3	4
361	3	3	4	4	2	3	2	4	4	4	3	3	3	2	1	1	4	4	3	3.5	2.33	1.33	3.67	4	3
362	4	3	5	3	5	2	5	2	2	2	3	3	3	3	3	3	4	4	4	3.75	4	3	4	2	3
363	4	3	5	4	3	1	5	2	4	4	5	5	2	5	5	5	5	5	3	4	3	5	4.33	3.33	4
364	4	4	3	4	5	5	5	3	2	3	3	4	3	3	2	2	4	4	3	3.75	5	2.33	3.67	2.67	3.33
365	4	4	4	4	2	4	1	1	1	2	4	3	2	4	4	4	2	3	2	4	2.33	4	2.33	1.33	3
366	4	4	3	3	2	3	2	2	4	4	3	5	5	4	5	4	5	4	5	3.5	2.33	4.33	4.67	3.33	4.33
367	3	2	2	2	3	3	4	3	4	3	3	2	2	5	4	4	5	5	5	2.25	3.33	4.33	5	3.33	2.33
368	3	3	5	5	4	4	4	4	4	4	3	3	3	4	3	4	2	3	4	4	4	3.67	3	4	3
369	4	5	4	5	4	5	4	4	3	5	4	4	4	5	5	5	5	4	4	4.5	4.33	5	4.33	4	4
370	5	4	5	5	2	2	2	3	3	5	4	3	3	3	3	2	5	5	5	4.75	2	2.67	5	3.67	3.33
371	3	4	4	3	2	1	2	4	2	5	4	4	3	4	4	4	5	5	5	3.5	1.67	4	5	3.67	3.67
372	4	5	5	5	1	3	1	3	4	4	4	5	3	3	3	2	3	3	3	4.75	1.67	2.67	3	3.67	4
373	2	2	4	3	5	5	5	3	2	3	1	2	1	1	1	1	2	1	1	2.75	5	1	1.33	2.67	1.33
374	4	3	2	2	5	5	5	1	1	1	3	3	1	4	2	2	3	3	3	2.75	5	2.67	3	1	2.33
375	4	4	4	4	1	1	1	4	3	4	4	4	5	5	5	5	5	5	5	4	1	5	5	3.67	4.33
376	4	4	3	4	2	1	3	2	2	3	3	1	1	4	4	4	1	1	1	3.75	2	4	1	2.33	1.67
377	5	5	5	5	2	3	3	4	4	4	5	5	5	3	3	5	4	4	4	5	2.67	3.67	4	4	5
378	4	3	4	4	2	2	2	3	3	3	2	4	2	4	3	4	1	1	3	3.75	2	3.67	1.67	3	2.67
379	3	3	3	3	5	5	5	2	2	3	4	3	4	4	4	3	3	3	3	3	5	3.67	3	2.33	3.67
380	2	3	4	3	2	2	2	5	3	4	5	5	5	5	5	5	4	4	4	3	2	5	4	4	5
381	4	3	3	2	5	5	4	1	2	2	1	1	2	3	2	3	2	1	1	3	4.67	2.67	1.33	1.67	1.33
382	4	2	4	3	2	3	1	5	5	4	5	5	5	5	3	2	4	4	3	3.25	2	3.33	3.67	4.67	5
383	3	3	3	4	1	2	2	2	2	3	3	3	2	3	3	3	3	3	1	3.25	1.67	3	2.33	2.33	2.67
384	2	2	4	2	3	3	3	3	3	3	1	3	3	4	4	3	3	3	3	2.5	3	3.67	3	3	2.33
385	3	3	4	4	1	1	1	3	3	4	4	3	3	1	2	3	3	3	3	3.5	1	2	3	3.33	3.33
386	1	1	2	2	5	5	5	4	1	2	3	3	3	2	1	1	1	1	1	1.5	5	1.33	1	2.33	3
387	4	5	3	3	3	5	5	2	2	3	1	2	1	3	2	4	5	4	5	3.75	4.33	3	4.67	2.33	1.33
388	4	4	4	3	4	4	2	1	1	2	1	2	5	5	5	5	3	1	1	3.75	3.33	5	1.67	1.33	2.67
389	4	5	5	5	2	3	2	3	5	4	4	3	3	3	3	3	3	5	4	4.75	2.33	3	4	4	3.33
390	5	5	5	3	2	2	2	3	3	3	1	4	1	5	5	5	3	2	2	4.5	2	5	2.33	3	2
391	4	4	3	3	4	5	5	5	5	5	4	4	4	4	4	4	4	4	4	3.5	4.67	4	4	5	4
392	5	5	5	5	4	5	5	4	3	3	4	3	4	4	4	4	3	3	4	5	4.67	4	3.33	3.33	3.67
393	5	5	5	5	2	2	2	2	1	3	3	2	2	3	1	1	3	3	3	5	2	1.67	3	2	2.33
394	2	2	2	2	4	4	4	4	4	2	2	3	3	2	2	4	5	5	5	2	4	2.67	5	3.33	2.67
395	3	2	2	2	3	5	5	3	3	3	4	4	3	1	4	2	2	1	3	2.25	4.33	2.33	2	3	3.67
396	2	2	3	2	3	2	3	2	3	3	2	3	3	3	3	3	2	2	1	2.25	2.67	3	1.67	2.67	2.67
397	5	3	4	5	2	4	4	5	5	5	3	2	3	5	3	4	3	3	4	4.25	3.33	4	3.33	5	2.67
398	4	5	5	5	3	4	4	4	4	4	4	3	4	1	2	1	4	4	4	4.75	3.67	1.33	4	4	3.67
399	2	3	3	4	4	3	2	2	4	2	4	4	4	3	2	2	4	4	4	3	3	2.33	4	2.67	4
400	2	3	2	3	5	3	3	2	4	3	2	3	2	5	4	2	4	4	4	2.5	3.67	3.67	4	3	2.33
401	3	3	4	4	2	3	3	1	1	3	3	3	3	3	3	2	4	4	4	3.5	2.67	2.67	4	1.67	3
402	4	3	5	4	3	3	3	3	4	4	4	4	4	4	4	4	2	1	3	4	3	4	2	3.67	4
403	5	4	5	5	2	3	2	1	3	3	4	4	4	2	2	2	5	4	4	4.75	2.33	2	4.33	2.33	4
404	4	2	4	3	4	5	3	4	4	4	3	3	3	4	4	3	4	4	3	3.25	4	3.67	3.67	4	3
405	5	5	5	5	3	3	2	4	4	4	5	5	5	4	4	4	5	5	5	5	2.67	4	5	4	5
406	4	4	2	3	3	4	4	3	5	3	3	1	2	1	1	1	2	2	2	3.25	3.67	1	2	3.67	2
407	5	5	5	4	3	3	4	4	4	4	5	4	3	3	3	3	2	2	3	4.75	3.33	3	2.33	4	4
408	4	4	3	3	4	3	4	4	5	4	3	3	3	4	4	3	3	3	4	3.5	3.67	3.67	3.33	4.33	3
409	1	1	2	1	4	4	4	1	3	3	4	3	3	5	1	5	2	2	2	1.25	4	3.67	2	2.33	3.33
410	3	3	4	2	3	3	1	2	3	3	1	2	3	3	3	3	2	3	1	3	2.33	3	2	2.67	2
411	5	5	5	5	3	4	4	4	4	4	5	5	5	5	5	5	4	5	5	5	3.67	5	4.67	4	5
412	4	3	4	4	4	4	4	1	4	3	3	3	1	1	1	1	2	3	3	3.75	4	1	2.67	2.67	2.33
413	2	1	4	2	5	5	5	1	1	1	2	2	2	1	1	1	1	1	2	2.25	5	1	1.33	1	2
414	2	3	2	2	4	4	4	4	4	4	3	3	3	5	4	4	3	3	3	2.25	4	4.33	3	4	3
415	2	2	5	2	4	5	5	3	5	5	4	5	3	2	2	2	3	4	2	2.75	4.67	2	3	4.33	4
416	2	3	2	2	2	2	3	3	3	4	3	3	3	4	3	4	4	4	3	2.25	2.33	3.67	3.67	3.33	3
417	3	3	4	3	1	1	2	3	2	3	4	3	4	4	3	3	3	3	5	3.25	1.33	3.33	3.67	2.67	3.67
418	2	2	3	2	3	4	4	4	4	4	3	5	5	5	5	5	3	4	4	2.25	3.67	5	3.67	4	4.33
419	3	4	4	4	2	2	3	5	4	2	4	4	4	4	4	3	5	5	5	3.75	2.33	3.67	5	3.67	4
420	5	5	5	5	4	3	4	3	3	3	4	3	3	3	2	2	5	4	3	5	3.67	2.33	4	3	3.33
421	2	2	4	4	3	3	3	4	4	4	3	3	3	4	5	5	3	4	5	3	3	4.67	4	4	3
422	1	1	1	3	3	4	4	1	1	2	1	1	1	1	3	3	1	1	1	1.5	3.67	2.33	1	1.33	1
423	1	1	3	3	4	4	4	1	3	2	1	1	1	3	3	3	2	2	2	2	4	3	2	2	1
424	3	4	4	3	4	4	4	4	4	2	3	3	3	3	2	2	2	3	3	3.5	4	2.33	2.67	3.33	3
425	5	4	3	3	3	2	2	4	4	3	5	4	5	4	4	4	3	3	3	3.75	2.33	4	3	3.67	4.67
426	2	3	4	4	2	2	2	3	3	3	3	3	3	3	2	3	3	2	2	3.25	2	2.67	2.33	3	3
427	3	3	3	3	4	4	4	4	5	5	2	3	4	3	3	4	4	3	4	3	4	3.33	3.67	4.67	3
428	2	1	2	3	1	5	2	3	3	3	1	3	2	4	3	4	4	4	3	2	2.67	3.67	3.67	3	2
429	3	3	4	5	5	5	5	2	5	2	3	3	4	1	5	4	3	2	3	3.75	5	3.33	2.67	3	3.33
430	5	4	5	5	1	2	3	4	4	4	4	4	4	2	2	2	3	3	3	4.75	2	2	3	4	4
431	4	4	4	5	2	2	2	5	3	4	4	4	4	3	2	4	2	1	3	4.25	2	3	2	4	4
432	5	5	5	5	3	3	4	4	4	5	4	4	4	5	5	5	3	3	3	5	3.33	5	3	4.33	4
433	3	3	3	4	3	3	3	2	3	3	3	2	2	5	5	5	4	3	3	3.25	3	5	3.33	2.67	2.33
434	3	3	3	4	5	5	5	3	2	2	3	3	3	4	4	4	2	2	3	3.25	5	4	2.33	2.33	3
435	5	5	2	2	3	3	3	3	2	1	4	4	4	3	4	4	2	2	3	3.5	3	3.67	2.33	2	4
436	3	3	4	5	5	5	5	1	3	3	3	3	3	3	3	3	2	2	2	3.75	5	3	2	2.33	3
437	3	2	2	1	3	4	4	5	5	5	4	4	3	2	2	2	2	2	1	2	3.67	2	1.67	5	3.67
438	4	4	4	3	2	2	2	5	5	5	4	4	4	5	5	5	5	4	5	3.75	2	5	4.67	5	4
439	2	2	4	2	3	4	4	4	3	4	2	3	2	2	2	2	3	3	1	2.5	3.67	2	2.33	3.67	2.33
440	3	3	3	3	5	5	5	4	4	4	4	4	4	3	3	3	3	2	4	3	5	3	3	4	4
441	5	3	3	4	4	5	3	2	2	2	3	4	3	4	5	5	3	3	2	3.75	4	4.67	2.67	2	3.33
442	2	2	3	2	5	5	5	1	1	1	1	1	1	2	1	1	1	1	1	2.25	5	1.33	1	1	1
443	4	4	5	4	4	3	3	4	3	3	3	4	3	4	2	4	4	5	5	4.25	3.33	3.33	4.67	3.33	3.33
444	5	5	5	5	5	4	4	5	5	5	3	5	5	4	4	4	3	4	4	5	4.33	4	3.67	5	4.33
445	4	2	3	3	5	4	5	2	3	3	3	3	3	3	3	3	1	2	3	3	4.67	3	2	2.67	3
446	1	1	1	2	4	5	4	2	2	2	2	1	3	3	3	2	3	3	3	1.25	4.33	2.67	3	2	2
447	4	4	4	3	3	3	2	3	4	4	5	2	5	3	3	3	3	3	4	3.75	2.67	3	3.33	3.67	4
448	2	2	3	2	4	4	4	1	1	1	1	2	1	2	3	3	3	1	1	2.25	4	2.67	1.67	1	1.33
449	4	3	4	4	4	4	4	3	4	4	5	2	1	2	2	1	2	2	2	3.75	4	1.67	2	3.67	2.67
450	3	4	4	3	5	5	5	2	3	3	5	3	4	3	4	4	2	2	3	3.5	5	3.67	2.33	2.67	4
451	3	3	2	1	3	2	3	2	2	3	4	3	4	3	2	3	2	1	1	2.25	2.67	2.67	1.33	2.33	3.67
452	1	1	4	2	4	3	5	4	4	4	4	4	3	2	2	1	5	5	5	2	4	1.67	5	4	3.67
453	5	4	5	5	4	2	2	3	2	2	4	3	3	4	4	4	3	3	3	4.75	2.67	4	3	2.33	3.33
454	4	4	4	3	5	4	5	5	5	5	2	3	2	3	3	3	4	4	3	3.75	4.67	3	3.67	5	2.33
455	3	3	5	5	4	4	3	4	4	3	3	3	3	3	3	3	5	3	4	4	3.67	3	4	3.67	3
456	2	2	3	2	2	3	3	2	2	3	2	3	2	3	3	3	3	2	2	2.25	2.67	3	2.33	2.33	2.33
457	1	3	1	2	4	5	5	2	5	2	1	1	1	2	2	2	2	2	3	1.75	4.67	2	2.33	3	1
458	3	4	4	5	4	4	2	1	2	2	5	4	3	4	4	4	3	3	3	4	3.33	4	3	1.67	4
459	2	1	3	2	5	5	5	2	2	3	1	2	2	3	1	3	3	3	2	2	5	2.33	2.67	2.33	1.67
460	3	2	4	5	3	4	3	3	4	4	5	2	5	4	3	4	5	3	5	3.5	3.33	3.67	4.33	3.67	4
461	1	1	2	2	2	2	3	3	3	3	3	1	1	2	3	5	5	4	4	1.5	2.33	3.33	4.33	3	1.67
462	3	3	2	2	3	3	3	2	2	3	5	5	2	4	2	2	1	2	3	2.5	3	2.67	2	2.33	4
463	3	2	4	5	5	5	5	2	3	3	4	3	4	3	3	3	3	3	3	3.5	5	3	3	2.67	3.67
464	3	3	4	3	3	3	3	3	4	4	5	2	3	4	4	3	2	2	3	3.25	3	3.67	2.33	3.67	3.33
465	4	4	3	2	3	5	2	4	5	5	4	3	1	5	5	5	3	3	4	3.25	3.33	5	3.33	4.67	2.67
466	3	5	5	4	3	3	3	1	5	2	4	5	3	2	1	1	1	2	3	4.25	3	1.33	2	2.67	4
467	3	3	4	4	5	5	5	2	2	2	3	2	3	2	2	3	2	2	2	3.5	5	2.33	2	2	2.67
468	4	4	4	4	4	3	3	4	5	5	5	5	4	2	3	3	2	3	3	4	3.33	2.67	2.67	4.67	4.67
469	3	3	4	3	3	3	3	4	4	4	4	4	4	5	4	5	3	4	4	3.25	3	4.67	3.67	4	4
470	3	3	3	2	3	3	3	3	3	3	3	4	3	1	1	1	3	4	3	2.75	3	1	3.33	3	3.33
471	3	3	3	2	3	4	4	1	2	3	5	3	3	3	3	1	3	1	1	2.75	3.67	2.33	1.67	2	3.67
472	4	3	4	3	2	1	2	4	4	5	4	4	4	5	5	5	3	4	3	3.5	1.67	5	3.33	4.33	4
473	1	3	1	1	4	3	5	3	2	3	3	3	3	3	3	3	2	2	3	1.5	4	3	2.33	2.67	3
474	4	4	4	5	4	3	3	3	3	3	3	3	3	3	4	3	4	4	4	4.25	3.33	3.33	4	3	3
475	2	2	3	1	2	3	2	1	1	1	4	3	3	4	3	4	2	2	3	2	2.33	3.67	2.33	1	3.33
476	2	2	2	1	4	4	4	2	1	2	3	3	3	3	1	1	5	3	3	1.75	4	1.67	3.67	1.67	3
477	5	5	5	4	3	1	1	4	4	4	5	5	5	5	5	5	4	5	4	4.75	1.67	5	4.33	4	5
478	3	2	3	3	3	2	3	3	4	4	5	2	5	3	1	1	2	3	4	2.75	2.67	1.67	3	3.67	4
479	3	4	2	3	1	2	3	4	4	3	4	4	4	4	3	3	2	3	3	3	2	3.33	2.67	3.67	4
480	4	3	5	4	4	3	3	3	2	3	4	4	2	2	2	3	4	4	3	4	3.33	2.33	3.67	2.67	3.33
481	3	2	4	4	3	3	2	3	4	3	3	3	2	1	1	1	3	3	3	3.25	2.67	1	3	3.33	2.67
482	3	4	2	3	4	4	4	3	1	2	2	2	2	3	3	3	4	3	3	3	4	3	3.33	2	2
483	4	4	3	3	3	3	2	3	5	5	4	4	3	3	3	3	5	5	4	3.5	2.67	3	4.67	4.33	3.67
484	2	1	2	2	5	5	5	3	3	3	1	2	2	2	3	3	2	1	1	1.75	5	2.67	1.33	3	1.67
485	3	3	3	2	3	2	3	2	1	1	4	3	3	3	3	3	3	3	4	2.75	2.67	3	3.33	1.33	3.33
486	2	1	2	2	3	4	4	3	4	4	2	2	2	3	3	3	3	3	2	1.75	3.67	3	2.67	3.67	2
487	1	1	3	2	3	3	4	2	2	2	2	2	2	3	2	1	1	3	2	1.75	3.33	2	2	2	2
488	2	3	3	2	4	4	4	3	3	2	3	3	3	1	3	1	2	3	2	2.5	4	1.67	2.33	2.67	3
489	3	3	4	4	4	4	4	5	5	5	5	5	5	3	3	3	4	4	4	3.5	4	3	4	5	5
490	2	2	3	4	3	4	4	3	2	3	4	4	5	3	3	3	1	1	2	2.75	3.67	3	1.33	2.67	4.33
491	5	5	5	5	3	3	4	4	5	5	4	4	4	3	4	3	4	4	4	5	3.33	3.33	4	4.67	4
492	3	3	3	2	5	5	5	2	2	2	3	3	3	2	1	2	3	4	3	2.75	5	1.67	3.33	2	3
493	3	3	3	4	3	3	3	2	3	4	3	4	4	2	2	5	3	3	3	3.25	3	3	3	3	3.67
494	3	3	3	3	3	3	4	2	3	3	5	3	3	3	3	3	2	3	3	3	3.33	3	2.67	2.67	3.67
495	4	2	5	3	3	4	5	3	4	4	4	4	4	5	5	5	3	2	3	3.5	4	5	2.67	3.67	4
496	3	4	3	2	3	3	3	2	3	3	3	3	3	5	4	4	4	3	5	3	3	4.33	4	2.67	3
497	2	1	4	3	3	3	3	1	1	1	2	4	3	3	3	2	2	3	1	2.5	3	2.67	2	1	3
498	3	3	3	3	2	2	3	5	5	5	4	5	3	4	4	4	4	5	4	3	2.33	4	4.33	5	4
499	3	3	3	4	5	3	2	3	1	1	3	3	2	4	4	4	4	3	3	3.25	3.33	4	3.33	1.67	2.67
500	5	5	4	4	2	2	2	4	4	4	5	5	5	3	3	3	3	3	4	4.5	2	3	3.33	4	5
501	3	2	3	4	4	4	4	3	3	3	3	2	2	2	3	3	5	5	1	3	4	2.67	3.67	3	2.33
502	5	5	5	5	1	1	1	5	4	2	4	4	4	3	3	3	2	3	3	5	1	3	2.67	3.67	4
503	2	3	2	3	5	3	5	2	3	3	3	3	3	3	3	3	2	1	1	2.5	4.33	3	1.33	2.67	3
504	2	1	2	2	3	3	2	4	4	4	4	3	2	3	3	3	5	4	3	1.75	2.67	3	4	4	3
505	5	3	4	3	2	2	5	2	2	2	3	3	3	5	5	5	4	4	3	3.75	3	5	3.67	2	3
506	3	3	3	4	4	3	3	2	3	3	5	1	1	5	5	5	3	3	4	3.25	3.33	5	3.33	2.67	2.33
507	1	1	2	2	5	4	5	2	4	4	2	3	2	3	2	3	2	3	1	1.5	4.67	2.67	2	3.33	2.33
508	5	1	3	3	1	2	1	2	3	3	4	4	4	3	3	2	2	2	3	3	1.33	2.67	2.33	2.67	4
509	1	3	3	2	3	3	3	2	2	2	4	3	1	3	3	3	3	2	3	2.25	3	3	2.67	2	2.67
510	4	5	4	5	1	4	1	3	3	3	2	4	4	3	3	3	5	4	3	4.5	2	3	4	3	3.33
511	2	4	4	3	3	2	2	2	3	3	5	5	5	3	3	3	3	4	4	3.25	2.33	3	3.67	2.67	5
512	3	2	3	3	4	5	5	2	3	2	4	3	2	4	4	4	3	4	3	2.75	4.67	4	3.33	2.33	3
513	4	3	4	4	4	5	4	3	2	2	4	3	3	2	1	2	4	4	4	3.75	4.33	1.67	4	2.33	3.33
514	3	4	4	5	4	2	5	4	3	5	5	4	4	4	3	3	5	5	5	4	3.67	3.33	5	4	4.33
515	5	5	5	5	5	5	5	2	3	3	3	3	3	3	1	2	5	5	5	5	5	2	5	2.67	3
516	2	4	4	3	3	3	3	3	4	4	4	3	5	3	1	3	3	3	3	3.25	3	2.33	3	3.67	4
517	3	3	3	2	2	2	3	3	2	4	3	3	3	3	2	2	2	3	2	2.75	2.33	2.33	2.33	3	3
518	3	4	4	4	3	2	2	5	4	4	4	4	4	3	3	3	3	3	4	3.75	2.33	3	3.33	4.33	4
519	1	1	3	2	2	4	3	1	1	4	4	4	2	2	1	1	3	3	4	1.75	3	1.33	3.33	2	3.33
520	5	5	5	5	3	3	3	5	5	3	5	5	5	2	2	1	3	4	4	5	3	1.67	3.67	4.33	5
521	2	2	2	2	5	5	5	5	2	2	1	2	2	2	2	1	2	2	1	2	5	1.67	1.67	3	1.67
522	4	4	4	3	3	3	3	4	4	4	3	3	4	4	1	2	3	4	4	3.75	3	2.33	3.67	4	3.33
523	1	1	1	1	5	5	3	3	2	2	4	2	3	2	1	1	3	3	2	1	4.33	1.33	2.67	2.33	3
524	4	3	5	4	3	4	4	5	5	5	5	4	4	5	5	5	4	4	5	4	3.67	5	4.33	5	4.33
525	1	3	2	1	3	3	3	4	4	4	4	4	4	4	5	5	3	2	3	1.75	3	4.67	2.67	4	4
